# Supplementary material for: Deciphering the Potential of Pre and Pro-Vitamin D of Mushrooms against Mpro and PLpro Proteases of COVID-19: An In Silico Approach
Source: Molecules. 2022 Aug 31;27(17):5620. doi: 10.3390/molecules27175620 (PMC9458008; doi:10.3390/molecules27175620)
Supplement: Supplementary file 1 [file molecules-27-05620-s001.zip]

Archive with 1 entries (1 files):
- molecules-1881276-supplementary.pdf
